# Supplementary material for: Distribution and Clinicopathological Features of Mott Cells (Plasma Cells Containing Russell Bodies) in Gastric Cancer: Presence of Mott Cells Is Associated with Favorable Prognosis
Source: J Clin Med. 2024 Jan 23;13(3):658. doi: 10.3390/jcm13030658 (PMC10856670; doi:10.3390/jcm13030658)
Supplement: Supplementary file 1 [file jcm-13-00658-s001.zip]

Archive with 1 entries (1 files):
- jcm-2749382-supplementary.pdf
